# Supplementary material for: A Quantitative Digital Analysis of Tissue Immune Components Reveals an Immunosuppressive and Anergic Immune Response with Relevant Prognostic Significance in Glioblastoma
Source: Biomedicines. 2022 Jul 21;10(7):1753. doi: 10.3390/biomedicines10071753 (PMC9313250; doi:10.3390/biomedicines10071753)
Supplement: Supplementary file 1 [file biomedicines-10-01753-s001.zip]

Archive with 1 entries (1 files):
- biomedicines-1753295-supplementary.pdf
